# Supplementary material for: Evaluating the burden of occupational asthma among individuals aged 15 and older in India: A comprehensive study on mortality and disability-adjusted life years
Source: Prev Med Rep. 2025 Feb 26;52:103023. doi: 10.1016/j.pmedr.2025.103023 (PMC11926680; doi:10.1016/j.pmedr.2025.103023)
Supplement: Supplementary file 1 — Supplementary material 1: Number of asthma-related deaths attributable to occupational asthma in 2021 among individuals aged 15 and older across various states in India. [file mmc1.csv]

Additional file 1: Deaths number for asthma attributable to occupational asthmagens in 2021 various states in India
location	Deaths number
Andhra Pradesh	330.3
Assam	186
Chhattisgarh	270.5
Arunachal Pradesh	5.8
Bihar	557.7
Delhi	52.1
Gujarat	631.3
Himachal Pradesh	102.3
Goa	1.6
Jharkhand	137
Kerala	97.6
Haryana	163.7
Jammu and Kashmir	94.9
Maharashtra	710
Karnataka	583.3
Meghalaya	13.7
Madhya Pradesh	881.6
Nagaland	2.9
Manipur	14.8
Punjab	86.2
Mizoram	11.9
Odisha	142.6
Rajasthan	1172.7
Tamil Nadu	367.3
Tripura	25.3
Sikkim	3.1
Uttarakhand	209.3
Telangana	287.3
Uttar Pradesh	3925.8
West Bengal	496.2
Union Territories other than Delhi	10.6
