# Supplementary material for: Evaluating the burden of occupational asthma among individuals aged 15 and older in India: A comprehensive study on mortality and disability-adjusted life years
Source: Prev Med Rep. 2025 Feb 26;52:103023. doi: 10.1016/j.pmedr.2025.103023 (PMC11926680; doi:10.1016/j.pmedr.2025.103023)
Supplement: Supplementary file 2 — Supplementary material 2: Age-standardized mortality rate for asthma attributable to occupational asthmagens in 2021 across various states in India. [file mmc2.csv]

Additional file 2: The ASMR for asthma attributable to occupational asthmagens in 2021 various states in India
location	ASMR
Bihar	0.62
Delhi	0.27
Arunachal Pradesh	0.55
Assam	0.64
Andhra Pradesh	0.56
Goa	0.08
Chhattisgarh	1.01
Gujarat	0.93
Himachal Pradesh	1.21
Jharkhand	0.44
Haryana	0.61
Jammu and Kashmir	0.83
Kerala	0.21
Meghalaya	0.64
Maharashtra	0.56
Karnataka	0.86
Madhya Pradesh	1.19
Nagaland	0.21
Manipur	0.5
Mizoram	1.16
Punjab	0.25
Sikkim	0.54
Telangana	0.76
Odisha	0.29
Rajasthan	1.83
Tamil Nadu	0.4
Uttar Pradesh	2.14
West Bengal	0.5
Tripura	0.66
Uttarakhand	1.94
Union Territories other than Delhi	0.28
