# Supplementary material for: Evaluating the burden of occupational asthma among individuals aged 15 and older in India: A comprehensive study on mortality and disability-adjusted life years
Source: Prev Med Rep. 2025 Feb 26;52:103023. doi: 10.1016/j.pmedr.2025.103023 (PMC11926680; doi:10.1016/j.pmedr.2025.103023)
Supplement: Supplementary file 3 — Supplementary material 3: Age-standardized DALYs rate for asthma attributable to occupational asthmagens in 2021 across various states in India. [file mmc3.csv]

Additional file 3: The ASDR for asthma attributable to occupational asthmagens in 2021 various states in India
location	ASDR
Arunachal Pradesh	21.11
Assam	25.34
Andhra Pradesh	22.19
Bihar	21.2
Goa	4.72
Chhattisgarh	37.49
Delhi	12.47
Gujarat	35.76
Jharkhand	15.9
Haryana	24.21
Karnataka	32.12
Himachal Pradesh	41.6
Jammu and Kashmir	29.69
Kerala	9.15
Meghalaya	24.08
Madhya Pradesh	43.14
Mizoram	41.66
Maharashtra	21.17
Manipur	17.52
Rajasthan	66.42
Nagaland	9.34
Sikkim	20.15
Odisha	12.03
Tamil Nadu	16.07
Punjab	10.48
Uttar Pradesh	74.44
Telangana	28.48
Uttarakhand	68.35
West Bengal	18.21
Union Territories other than Delhi	11.64
Tripura	25.07
